# Supplementary material for: Evaluation of Dittrichia viscosa Aquaporin Nip1.1 Gene as Marker for Arsenic-Tolerant Plant Selection
Source: Plants (Basel). 2022 Jul 28;11(15):1968. doi: 10.3390/plants11151968 (PMC9370626; doi:10.3390/plants11151968)
Supplement: Supplementary file 1 [file plants-11-01968-s001.zip]

Archive with 1 entries (1 files):
- plants-1801371-supplementary.pdf
